# Supplementary material for: Multifunctional Viologen-Derived Supramolecular Network with Photo/Vapochromic and Proton Conduction Properties
Source: Molecules. 2021 Oct 14;26(20):6209. doi: 10.3390/molecules26206209 (PMC8538028; doi:10.3390/molecules26206209)
Supplement: Supplementary file 1 [file molecules-26-06209-s001.zip]

Archive with 1 entries (1 files):
- molecules-1395336-supplementary.pdf
